# Supplementary material for: Novel Anti-MRSA Peptide from Mangrove-Derived Virgibacillus chiguensis FN33 Supported by Genomics and Molecular Dynamics
Source: Mar Drugs. 2025 May 14;23(5):209. doi: 10.3390/md23050209 (PMC12113356; doi:10.3390/md23050209)
Supplement: Supplementary file 1 [file marinedrugs-23-00209-s001.zip]

Archive with 1 entries (1 files):
- marinedrugs-3601543-supplementary.pdf
